# Supplementary material for: Structure and Properties of Heterometallics Based on Lanthanides and Transition Metals with Methoxy-β-Diketonates
Source: Molecules. 2022 Dec 1;27(23):8400. doi: 10.3390/molecules27238400 (PMC9736739; doi:10.3390/molecules27238400)
Supplement: Supplementary file 1 [file molecules-27-08400-s001.zip]

Archive with 1 entries (1 files):
- molecules-2012516-supplementary.pdf
